# Supplementary material for: Comprehensive Evaluation of Vocal Outcomes and Quality of Life after Total Laryngectomy and Voice Restoration with J-Flap and Tracheoesophageal Puncture
Source: Cancers (Basel). 2022 Jan 21;14(3):544. doi: 10.3390/cancers14030544 (PMC8833548; doi:10.3390/cancers14030544)
Supplement: Supplementary file 1 [file cancers-14-00544-s001.zip]

Archive with 5 entries (4 files):
- cancers-1526062 - supp to xml/
- cancers-1526062 - supp to xml/Figure S1.jpg
- cancers-1526062 - supp to xml/Figure S2.JPG
- cancers-1526062 - supp to xml/Video S1.mp4
- cancers-1526062 - supp to xml/Video S2.mp4
